# Supplementary material for: Presentation and Clinical Course of Leptospirosis in a Referral Hospital in Far North Queensland, Tropical Australia
Source: Pathogens. 2025 Jun 28;14(7):643. doi: 10.3390/pathogens14070643 (PMC12300820; doi:10.3390/pathogens14070643)
Supplement: Supplementary file 1 [file pathogens-14-00643-s001.zip]

Archive with 1 entries (1 files):
- pathogens-3677001-supplementary.pdf
